# Supplementary material for: Antimicrobial Use in Animals in Timor-Leste Based on Veterinary Antimicrobial Imports between 2016 and 2019
Source: Antibiotics (Basel). 2021 Apr 12;10(4):426. doi: 10.3390/antibiotics10040426 (PMC8070255; doi:10.3390/antibiotics10040426)
Supplement: Supplementary file 1 [file antibiotics-10-00426-s001.zip]

Archive with 4 entries (3 files):
- Supp Material/
- Supp Material/Table S1 Biomass (final).docx
- Supp Material/Table S2 Route of administration (final).docx
- Supp Material/Table S3 Type of importer (final).docx
